# Supplementary material for: Association of 24 h Behavior Rhythm with Non-Alcoholic Fatty Liver Disease among American Adults with Overweight/Obesity
Source: Nutrients. 2023 Apr 27;15(9):2101. doi: 10.3390/nu15092101 (PMC10180861; doi:10.3390/nu15092101)
Supplement: Supplementary file 1 [file nutrients-15-02101-s001.zip]

Archive with 1 entries (1 files):
- nutrients-2346179-supplementary.pdf
